# Supplementary material for: A comprehensive exploration of human communal media interaction and its evolving impact on psychological health across demographics and time
Source: PeerJ Comput Sci. 2024 Oct 24;10:e2398. doi: 10.7717/peerj-cs.2398 (PMC11623102; doi:10.7717/peerj-cs.2398)
Supplement: Supplemental Information 1 [file peerj-cs-10-2398-s001.csv]

Gender of the respondents	Age Range of the respondents	Do respondents have the TikTok app downloaded on their phones?	How often do respondents use TikTok?	Do respondents enjoy using TikTok?	Why do you like using TikTok?	How much time do you usually spend on TikTok?	If you make videos on TikTok what type of videos do you usually like to create?	Why do you prefer Tiktok over other video-making apps?	Which of the following do you agree to be the positive impacts of TikTok?	Do you think Tiktok is safe?	Which of the following do you agree to be the negative impacts of Tiktok?	Do you think Tiktok helps to curb depression or does it make it worse?	Does Tiktok ever make you feel the urge to make changes to your physical appearance?	Nowadays, teenagers are addicted to Tiktok to the extent that it affects their relationships with their parents, studies, and overall safety. Do you agree with this statement?	Have you ever encountered any disturbing videos on Tiktok that involved explicit content, harassment, or injury?	Have you ever been bullied, harassed, threatened, or scammed on this platform?	What is your overall impression of Tiktok?	The youth/underaged users get exposed/influenced by the provocative content available on Tiktok without any adult supervision, leading to many social, moral, and ethical issues. Do you agree?	Are you satisfied with the current terms and conditions, privacy settings, and rules of the app?	Which of the following features of this app would you consider to be more harmful than beneficial?	Which of the following suggestions would you support to make Tiktok a safer platform?	What are your views on the Tiktok ban controversy?
Female	21-24 years old	Yes	Barely use the app	A little	Discover trending music from TikTok	Less than an hour	Comedy	Features and effects make it easy to create high-quality videos	Works as a distraction from external worries	Maybe	Platform where people can be bullied or harassed	Not sure about its contribution to depression	Never	Strongly Agree			Harmful	Strongly Disagree	No	Free to download	Verification of Age and Identity during account opening	Support the ban of TikTok
Male	21-24 years old	No	Never used TikTok	Neutral	Discover trending music from TikTok	Less than an hour		Features and effects make it easy to create high-quality videos	Inspires people to try new creative ideas	Maybe	Invasion of privacy	Not sure about its contribution to depression	Never	Disagree			Productive	Agree	Yes	Filters	Turning it into a paid app	Believe the app could make amends
Female	16-20 years old	Yes	Use regularly but only to watch videos	A little	TikTok helps me stay occupied during my leisure time	1-2 hours		Widely used making it easier to make friends or find/share videos	Inspires people to try new creative ideas	Maybe	Harmful to underaged users	Creates more social comparison affecting mental health	Never	Disagree		No	Waste of time	Disagree	No	Filters	Strict actions against users who violate rules	Feel it is unnecessary
Female	21-24 years old	Yes	Use regularly but only to watch videos	A little	Get to learn exciting hacks and facts from TikTok	Less than an hour		Widely used making it easier to make friends or find/share videos	Excellent source of entertainment	Maybe	Harmful to underaged users	Creates more social comparison affecting mental health	Sometimes	Strongly Disagree		No	Waste of time	Disagree	No	Filters	Strict actions against users who violate rules	Feel it is unnecessary
Male	16-20 years old	No	Never used TikTok	Neutral	TikTok helps me stay occupied during my leisure time	Less than an hour		Free trending platform catering content to preferences	Inspires people to try new creative ideas	No	Invasion of privacy	Creates more social comparison affecting mental health	Never	Disagree		No	Productive	Strongly Disagree	Yes	Free to download	Verification of Age and Identity during account opening	Believe the app could make amends
Female	25 and above	Yes	Never used TikTok	Dislikes it	Discover trending music from TikTok	More than 5 hours		Features and effects make it easy to create high-quality videos	Excellent source of entertainment	Yes	Platform where people can be bullied or harassed	Helps people unwind and feel entertained	Yes	Strongly Agree		No	No comments	Strongly Agree	No	Free to download	Allowing the option of controlling who can use your data	Support the ban of TikTok
Female	21-24 years old	Yes	Never used TikTok	Dislikes it	Discover trending music from TikTok	Less than an hour		Features and effects make it easy to create high-quality videos	Works as a distraction from external worries	Yes	Platform where people can be bullied or harassed	Helps people unwind and feel entertained	Sometimes	Disagree		No	Harmful	Strongly Agree	No	Free to download	Allowing the option of controlling who can use your data	Support the ban of TikTok
Male	21-24 years old	No	Never used TikTok	A little	Discover trending music from TikTok	Less than an hour		Features and effects make it easy to create high-quality videos	Works as a distraction from external worries	Maybe	Invasion of privacy	Not sure about its contribution to depression	Never	Disagree			Harmful	Agree	Yes	Filters	Turning it into a paid app	Support the ban of TikTok
Male	21-24 years old	No	Never used TikTok	A little	Discover trending music from TikTok	Less than an hour	Food reviewing videos	Features and effects make it easy to create high-quality videos	Inspires people to try new creative ideas	Maybe	Creates social nuisance due to addiction	Not sure about its contribution to depression	Never	Disagree			Productive	Agree	Yes	Filters	Turning it into a paid app	Believe the app could make amends
Male	16-20 years old	No	Use regularly but only to watch videos	A little	Discover trending music from TikTok	Less than an hour		Features and effects make it easy to create high-quality videos	Works as a distraction from external worries	No	Invasion of privacy	Creates more social comparison affecting mental health	Never	Disagree		No	Harmful	Strongly Disagree	Yes	Filters	Verification of Age and Identity during account opening	Support the ban of TikTok
Female	21-24 years old	Yes	Barely use the app	Dislikes it	Get to learn exciting hacks and facts from TikTok	Less than an hour		Widely used making it easier to make friends or find/share videos	Excellent source of entertainment	Maybe	Platform where people can be bullied or harassed	Not sure about its contribution to depression	Never	Strongly Agree			Waste of time	Strongly Disagree	No	Anonymity	Verification of Age and Identity during account opening	Feel it is unnecessary
Female	21-24 years old	Yes	Barely use the app	Dislikes it	Get to learn exciting hacks and facts from TikTok	Less than an hour	Dance videos	Widely used making it easier to make friends or find/share videos	Excellent source of entertainment	Maybe	Harmful to underaged users	Not sure about its contribution to depression	Never	Strongly Agree			Waste of time	Strongly Disagree	No	Free to download	Verification of Age and Identity during account opening	Support the ban of TikTok
Male	16-20 years old	No	Never used TikTok	Dislikes it	Get to learn exciting hacks and facts from TikTok	Less than an hour		Widely used making it easier to make friends or find/share videos	Excellent source of entertainment	No	Creates social nuisance due to addiction	Creates more social comparison affecting mental health	Never	Disagree		No	Waste of time	Agree	Yes	Anonymity	Turning it into a paid app	Feel it is unnecessary
Male	16-20 years old	No	Use regularly but only to watch videos	Very much	Discover trending music from TikTok	1-2 hours		Features and effects make it easy to create high-quality videos	Works as a distraction from external worries	No	Invasion of privacy	Helps people unwind and feel entertained	Never	Disagree		No	Harmful	Strongly Disagree	Yes	Anonymity	Verification of Age and Identity during account opening	Support the ban of TikTok
Male	16-20 years old	No	Use regularly but only to watch videos	Neutral	Discover trending music from TikTok	1-2 hours		Features and effects make it easy to create high-quality videos	Works as a distraction from external worries	No	Creates social nuisance due to addiction	Helps people unwind and feel entertained	Never	Disagree		No	Harmful	Agree	Yes	Sharing personal data to third-party apps	Turning it into a paid app	Support the ban of TikTok
Male	16-20 years old	No	Regularly use for both watching and making videos	Very much	TikTok helps me stay occupied during my leisure time	1-2 hours		Free trending platform catering content to preferences	Inspires people to try new creative ideas	No	Invasion of privacy	Not sure about its contribution to depression	Never	Strongly Agree	Yes	Yes	Productive	Strongly Disagree	Yes	Anonymity	Verification of Age and Identity during account opening	Believe the app could make amends
Female	21-24 years old	No	Never used TikTok	Neutral	Get to learn exciting hacks and facts from TikTok	Less than an hour		Free trending platform catering content to preferences	Excellent source of entertainment	Maybe	Platform where people can be bullied or harassed	Not sure about its contribution to depression	Never	Strongly Agree			Waste of time	Agree	No	Free to download	Turning it into a paid app	Believe the app could make amends
Male	21-24 years old	No	Regularly use for both watching and making videos	Very much	Making videos on TikTok lets me be creative	1-2 hours	Lip syncing videos	Features and effects make it easy to create high-quality videos	Works as a distraction from external worries	Yes	Invasion of privacy	Helps people unwind and feel entertained	Yes	Strongly Disagree		Yes	Harmful	Strongly Disagree	Yes	Anonymity	Verification of Age and Identity during account opening	Support the ban of TikTok
Male	16-20 years old	No	Barely use the app	Neutral	TikTok helps me stay occupied during my leisure time	1-2 hours		Free trending platform catering content to preferences	Inspires people to try new creative ideas	No	Creates social nuisance due to addiction	Not sure about its contribution to depression	Never	Strongly Agree	No	No	Productive	Agree	Yes	Sharing personal data to third-party apps	Turning it into a paid app	Believe the app could make amends
Male	16-20 years old	No	Never used TikTok	Very much	Get to learn exciting hacks and facts from TikTok	1-2 hours		Widely used making it easier to make friends or find/share videos	Excellent source of entertainment	No	Invasion of privacy	Creates more social comparison affecting mental health	Never	Disagree		No	Waste of time	Strongly Disagree	Yes	Anonymity	Verification of Age and Identity during account opening	Feel it is unnecessary
Male	16-20 years old	Yes	Use regularly but only to watch videos	A little	TikTok helps me stay occupied during my leisure time	1-2 hours	Dance videos	Free trending platform catering content to preferences	Inspires people to try new creative ideas	No	Harmful to underaged users	Not sure about its contribution to depression	Sometimes	Disagree		No	Waste of time	Disagree	No	Filters	Strict actions against users who violate rules	Believe the app could make amends
Female	21-24 years old	Yes	Use regularly but only to watch videos	A little	TikTok helps me stay occupied during my leisure time	Less than an hour	Dance videos	Free trending platform catering content to preferences	Inspires people to try new creative ideas	No	Harmful to underaged users	Not sure about its contribution to depression	Sometimes	Strongly Agree	No	No	Productive	Disagree	No	Filters	Strict actions against users who violate rules	Believe the app could make amends
Male	16-20 years old	No	Barely use the app	Neutral	Get to learn exciting hacks and facts from TikTok	1-2 hours		Widely used making it easier to make friends or find/share videos	Helps create friends	Maybe	Creates social nuisance due to addiction	Creates more social comparison affecting mental health	Never	Agree		Yes	Waste of time	Agree	Yes	Sharing personal data to third-party apps	Turning it into a paid app	Feel it is unnecessary
Female	21-24 years old	Yes	Never used TikTok	Dislikes it	Discover trending music from TikTok	Less than an hour		Free trending platform catering content to preferences	Excellent source of entertainment	No	Platform where people can be bullied or harassed	Not sure about its contribution to depression	Sometimes	Strongly Agree		No	Productive	Strongly Agree	No	Free to download	Allowing the option of controlling who can use your data	Believe the app could make amends
Male	21-24 years old	No	Never used TikTok	Neutral	Get to learn exciting hacks and facts from TikTok	Less than an hour		Features and effects make it easy to create high-quality videos	Inspires people to try new creative ideas	Maybe	Creates social nuisance due to addiction	Not sure about its contribution to depression	Never	Disagree			Productive	Agree	Yes	Filters	Turning it into a paid app	Believe the app could make amends
Female	25 and above	Yes	Use regularly but only to watch videos	A little	TikTok helps me stay occupied during my leisure time	Less than an hour		Free trending platform catering content to preferences	Inspires people to try new creative ideas	No	Harmful to underaged users	Not sure about its contribution to depression	Sometimes	Disagree		No	Productive	Disagree	No	Filters	Strict actions against users who violate rules	Believe the app could make amends
Female	21-24 years old	Yes	Barely use the app	Dislikes it	Discover trending music from TikTok	Less than an hour		Free trending platform catering content to preferences	Excellent source of entertainment	Maybe	Creates social nuisance due to addiction	Not sure about its contribution to depression	Never	Strongly Agree			Waste of time	Strongly Disagree	No	Free to download	Verification of Age and Identity during account opening	Believe the app could make amends
Male	16-20 years old	No	Regularly use for both watching and making videos	Very much	Making videos on TikTok lets me be creative	1-2 hours		Widely used making it easier to make friends or find/share videos	Works as a distraction from external worries	Maybe	Invasion of privacy	Creates more social comparison affecting mental health	Never	Strongly Disagree		Yes	Waste of time	Strongly Disagree	Yes	Anonymity	Verification of Age and Identity during account opening	Feel it is unnecessary
Male	16-20 years old	No	Barely use the app	Neutral	Discover trending music from TikTok	1-2 hours	Dance videos	Features and effects make it easy to create high-quality videos	Works as a distraction from external worries	No	Creates social nuisance due to addiction	Helps people unwind and feel entertained	Never	Disagree		Yes	Harmful	Agree	Yes	Sharing personal data to third-party apps	Turning it into a paid app	Support the ban of TikTok
Female	21-24 years old	Yes	Barely use the app	Dislikes it	TikTok helps me stay occupied during my leisure time	Less than an hour	Food reviewing videos	Free trending platform catering content to preferences	Excellent source of entertainment	Maybe	Platform where people can be bullied or harassed	Not sure about its contribution to depression	Never	Strongly Agree			Waste of time	Strongly Disagree	No	Free to download	Verification of Age and Identity during account opening	Support the ban of TikTok
Female	21-24 years old	Yes	Never used TikTok	Dislikes it	TikTok helps me stay occupied during my leisure time	Less than an hour	Food reviewing videos	Free trending platform catering content to preferences	Inspires people to try new creative ideas	Maybe	Platform where people can be bullied or harassed	Not sure about its contribution to depression	Sometimes	Strongly Agree		No	Productive	Strongly Agree	No	Free to download	Allowing the option of controlling who can use your data	Believe the app could make amends
Female	21-24 years old	Yes	Barely use the app	Dislikes it	Get to learn exciting hacks and facts from TikTok	Less than an hour		Widely used making it easier to make friends or find/share videos	Excellent source of entertainment	Maybe	Platform where people can be bullied or harassed	Not sure about its contribution to depression	Never	Strongly Agree			Waste of time	Strongly Disagree	No	Free to download	Verification of Age and Identity during account opening	Support the ban of TikTok
Female	21-24 years old	Yes	Barely use the app	Dislikes it	Get to learn exciting hacks and facts from TikTok	Less than an hour	Lip syncing videos	Free trending platform catering content to preferences	Excellent source of entertainment	Maybe	Harmful to underaged users	Not sure about its contribution to depression	Never	Strongly Agree			Waste of time	Strongly Disagree	No	Free to download	Verification of Age and Identity during account opening	Support the ban of TikTok
Male	25 and above	No	Barely use the app	Neutral	Get to learn exciting hacks and facts from TikTok	3-5 hours	Food reviewing videos	Free trending platform catering content to preferences	Helps create friends	No	Creates social nuisance due to addiction	Not sure about its contribution to depression	Sometimes	Agree	Yes	Yes	Productive	Agree	Yes	Sharing personal data to third-party apps	Turning it into a paid app	Believe the app could make amends
Female	Below 16 years old	No	Regularly use for both watching and making videos	Very much	Making videos on TikTok lets me be creative	Less than an hour	Lip syncing videos	Features and effects make it easy to create high-quality videos	Works as a distraction from external worries	Yes	Invasion of privacy	Helps people unwind and feel entertained	Yes	Strongly Disagree	Yes	Yes	Productive	Strongly Disagree	Yes	Anonymity	Verification of Age and Identity during account opening	Support the ban of TikTok
Female	21-24 years old	Yes	Barely use the app	Neutral	TikTok helps me stay occupied during my leisure time	Less than an hour		Free trending platform catering content to preferences	Inspires people to try new creative ideas	Maybe	Harmful to underaged users	Not sure about its contribution to depression	Never	Strongly Agree		No	Productive	Disagree	No	Free to download	Strict actions against users who violate rules	Believe the app could make amends
Male	16-20 years old	No	Never used TikTok	Neutral	Get to learn exciting hacks and facts from TikTok	1-2 hours	Dance videos	Widely used making it easier to make friends or find/share videos	Excellent source of entertainment	No	Creates social nuisance due to addiction	Creates more social comparison affecting mental health	Never	Strongly Disagree		No	Waste of time	Agree	Yes	Sharing personal data to third-party apps	Turning it into a paid app	Feel it is unnecessary
Female	21-24 years old	Yes	Never used TikTok	Dislikes it	Discover trending music from TikTok	Less than an hour		Features and effects make it easy to create high-quality videos	Excellent source of entertainment	Yes	Platform where people can be bullied or harassed	Helps people unwind and feel entertained	Yes	Strongly Agree	No	No	Harmful	Strongly Agree	No	Free to download	Allowing the option of controlling who can use your data	Support the ban of TikTok
Female	21-24 years old	Yes	Barely use the app	A little	Discover trending music from TikTok	Less than an hour		Features and effects make it easy to create high-quality videos	Works as a distraction from external worries	Maybe	Platform where people can be bullied or harassed	Not sure about its contribution to depression	Never	Strongly Agree		No	Harmful	Strongly Agree	No	Filters	Allowing the option of controlling who can use your data	Support the ban of TikTok
Female	21-24 years old	Yes	Never used TikTok	Dislikes it	Discover trending music from TikTok	Less than an hour	Dance videos	Widely used making it easier to make friends or find/share videos	Excellent source of entertainment	Maybe	Platform where people can be bullied or harassed	Creates more social comparison affecting mental health	Never	Strongly Disagree		No	Waste of time	Strongly Agree	No	Free to download	Allowing the option of controlling who can use your data	Feel it is unnecessary
Female	16-20 years old	Yes	Never used TikTok	Dislikes it	Discover trending music from TikTok	Less than an hour	Comedy	Widely used making it easier to make friends or find/share videos	Excellent source of entertainment	Maybe	Platform where people can be bullied or harassed	Creates more social comparison affecting mental health	Never	Strongly Agree		No	Waste of time	Strongly Agree	No	Free to download	Allowing the option of controlling who can use your data	Feel it is unnecessary
Male	16-20 years old	No	Barely use the app	Neutral	Get to learn exciting hacks and facts from TikTok	1-2 hours		Free trending platform catering content to preferences	Helps create friends	No	Creates social nuisance due to addiction	Not sure about its contribution to depression	Sometimes	Strongly Agree		Yes	Productive	Agree	Yes	Sharing personal data to third-party apps	Turning it into a paid app	Believe the app could make amends
Male	Below 16 years old	No	Regularly use for both watching and making videos	Very much	Making videos on TikTok lets me be creative	Less than an hour		Free trending platform catering content to preferences	Works as a distraction from external worries	No	Invasion of privacy	Not sure about its contribution to depression	Sometimes	Strongly Disagree		Yes	Productive	Strongly Disagree	Yes	Anonymity	Verification of Age and Identity during account opening	Believe the app could make amends
Female	21-24 years old	No	Never used TikTok	Neutral	Get to learn exciting hacks and facts from TikTok	Less than an hour	Comedy	Free trending platform catering content to preferences	Inspires people to try new creative ideas	Maybe	Harmful to underaged users	Not sure about its contribution to depression	Never	Strongly Agree			Productive	Agree	Yes	Filters	Turning it into a paid app	Believe the app could make amends
Male	16-20 years old	No	Regularly use for both watching and making videos	Very much	Making videos on TikTok lets me be creative	1-2 hours	Dance videos	Features and effects make it easy to create high-quality videos	Works as a distraction from external worries	Yes	Invasion of privacy	Helps people unwind and feel entertained	Yes	Disagree		Yes	Harmful	Strongly Disagree	Yes	Anonymity	Verification of Age and Identity during account opening	Support the ban of TikTok
Female	21-24 years old	Yes	Barely use the app	A little	Discover trending music from TikTok	Less than an hour		Features and effects make it easy to create high-quality videos	Excellent source of entertainment	Maybe	Harmful to underaged users	Not sure about its contribution to depression	Never	Strongly Agree			Waste of time	Strongly Disagree	No	Free to download	Verification of Age and Identity during account opening	Support the ban of TikTok
Male	16-20 years old	No	Regularly use for both watching and making videos	Very much	Get to learn exciting hacks and facts from TikTok	1-2 hours	Comedy	Widely used making it easier to make friends or find/share videos	Excellent source of entertainment	No	Invasion of privacy	Creates more social comparison affecting mental health	Never	Strongly Disagree		Yes	Waste of time	Strongly Disagree	Yes	Anonymity	Verification of Age and Identity during account opening	Feel it is unnecessary
Male	21-24 years old	No	Never used TikTok	Neutral	TikTok helps me stay occupied during my leisure time	Less than an hour	Lip syncing videos	Free trending platform catering content to preferences	Inspires people to try new creative ideas	Maybe	Invasion of privacy	Not sure about its contribution to depression	Never	Disagree			Productive	Agree	Yes	Filters	Turning it into a paid app	Believe the app could make amends
Male	21-24 years old	No	Never used TikTok	Neutral	TikTok helps me stay occupied during my leisure time	Less than an hour		Free trending platform catering content to preferences	Inspires people to try new creative ideas	Maybe	Creates social nuisance due to addiction	Not sure about its contribution to depression	Never	Disagree			Productive	Agree	Yes	Filters	Turning it into a paid app	Believe the app could make amends
Female	21-24 years old	Yes	Use regularly but only to watch videos	A little	Discover trending music from TikTok	Less than an hour		Features and effects make it easy to create high-quality videos	Works as a distraction from external worries	Maybe	Harmful to underaged users	Helps people unwind and feel entertained	Sometimes	Disagree	No	No	Harmful	Disagree	No	Filters	Strict actions against users who violate rules	Support the ban of TikTok
Male	16-20 years old	No	Barely use the app	Neutral	Get to learn exciting hacks and facts from TikTok	1-2 hours		Widely used making it easier to make friends or find/share videos	Excellent source of entertainment	Maybe	Creates social nuisance due to addiction	Creates more social comparison affecting mental health	Never	Strongly Disagree		Yes	Waste of time	Agree	Yes	Sharing personal data to third-party apps	Turning it into a paid app	Feel it is unnecessary
Male	16-20 years old	No	Barely use the app	Very much	TikTok helps me stay occupied during my leisure time	1-2 hours		Free trending platform catering content to preferences	Inspires people to try new creative ideas	No	Invasion of privacy	Not sure about its contribution to depression	Never	Strongly Agree		No	Productive	Strongly Disagree	Yes	Anonymity	Verification of Age and Identity during account opening	Believe the app could make amends
Male	21-24 years old	No	Never used TikTok	Neutral	TikTok helps me stay occupied during my leisure time	Less than an hour		Free trending platform catering content to preferences	Inspires people to try new creative ideas	Maybe	Creates social nuisance due to addiction	Not sure about its contribution to depression	Never	Disagree			Productive	Strongly Agree	Yes	Free to download	Allowing the option of controlling who can use your data	Believe the app could make amends
Female	21-24 years old	Yes	Use regularly but only to watch videos	A little	TikTok helps me stay occupied during my leisure time	Less than an hour		Widely used making it easier to make friends or find/share videos	Inspires people to try new creative ideas	Maybe	Harmful to underaged users	Creates more social comparison affecting mental health	Never	Disagree		No	Waste of time	Disagree	No	Filters	Strict actions against users who violate rules	Feel it is unnecessary
Female	21-24 years old	Yes	Use regularly but only to watch videos	A little	TikTok helps me stay occupied during my leisure time	1-2 hours	Dance videos	Features and effects make it easy to create high-quality videos	Inspires people to try new creative ideas	Yes	Harmful to underaged users	Helps people unwind and feel entertained	Yes	Disagree	No	No	Harmful	Disagree	No	Filters	Strict actions against users who violate rules	Support the ban of TikTok
Female	21-24 years old	Yes	Barely use the app	Neutral	TikTok helps me stay occupied during my leisure time	Less than an hour		Free trending platform catering content to preferences	Inspires people to try new creative ideas	Maybe	Platform where people can be bullied or harassed	Not sure about its contribution to depression	Never	Strongly Agree			Productive	Strongly Agree	No	Free to download	Allowing the option of controlling who can use your data	Believe the app could make amends
Female	21-24 years old	Yes	Never used TikTok	Dislikes it	Get to learn exciting hacks and facts from TikTok	Less than an hour		Widely used making it easier to make friends or find/share videos	Excellent source of entertainment	Maybe	Platform where people can be bullied or harassed	Creates more social comparison affecting mental health	Sometimes	Strongly Disagree		No	Waste of time	Strongly Agree	No	Free to download	Allowing the option of controlling who can use your data	Feel it is unnecessary
Female	21-24 years old	Yes	Use regularly but only to watch videos	Dislikes it	Discover trending music from TikTok	Less than an hour	Lip syncing videos	Features and effects make it easy to create high-quality videos	Works as a distraction from external worries	Maybe	Platform where people can be bullied or harassed	Helps people unwind and feel entertained	Sometimes	Disagree		No	Harmful	Strongly Agree	No	Free to download	Allowing the option of controlling who can use your data	Support the ban of TikTok
Female	21-24 years old	Yes	Barely use the app	A little	Discover trending music from TikTok	Less than an hour		Features and effects make it easy to create high-quality videos	Works as a distraction from external worries	Maybe	Harmful to underaged users	Not sure about its contribution to depression	Never	Strongly Agree			Harmful	Agree	No	Filters	Turning it into a paid app	Support the ban of TikTok
Female	21-24 years old	Yes	Barely use the app	Neutral	TikTok helps me stay occupied during my leisure time	Less than an hour	Comedy	Free trending platform catering content to preferences	Excellent source of entertainment	Maybe	Platform where people can be bullied or harassed	Not sure about its contribution to depression	Never	Strongly Agree			Waste of time	Strongly Disagree	No	Free to download	Verification of Age and Identity during account opening	Support the ban of TikTok
Male	21-24 years old	No	Barely use the app	Neutral	Get to learn exciting hacks and facts from TikTok	3-5 hours		Features and effects make it easy to create high-quality videos	Helps create friends	Yes	Creates social nuisance due to addiction	Helps people unwind and feel entertained	Yes	Agree		Yes	Harmful	Agree	Yes	Sharing personal data to third-party apps	Turning it into a paid app	Support the ban of TikTok
Male	16-20 years old	No	Barely use the app	Neutral	Get to learn exciting hacks and facts from TikTok	1-2 hours		Features and effects make it easy to create high-quality videos	Helps create friends	Yes	Creates social nuisance due to addiction	Helps people unwind and feel entertained	Yes	Agree		Yes	Harmful	Agree	Yes	Sharing personal data to third-party apps	Turning it into a paid app	Support the ban of TikTok
Female	21-24 years old	Yes	Never used TikTok	A little	Get to learn exciting hacks and facts from TikTok	Less than an hour		Widely used making it easier to make friends or find/share videos	Excellent source of entertainment	Maybe	Harmful to underaged users	Creates more social comparison affecting mental health	Sometimes	Strongly Disagree		No	Waste of time	Disagree	No	Filters	Strict actions against users who violate rules	Feel it is unnecessary
Female	21-24 years old	Yes	Barely use the app	Dislikes it	Discover trending music from TikTok	Less than an hour		Free trending platform catering content to preferences	Excellent source of entertainment	Maybe	Platform where people can be bullied or harassed	Not sure about its contribution to depression	Never	Strongly Agree			Waste of time	Strongly Disagree	No	Free to download	Verification of Age and Identity during account opening	Support the ban of TikTok
Female	21-24 years old	No	Never used TikTok	Neutral	Discover trending music from TikTok	Less than an hour	Dance videos	Free trending platform catering content to preferences	Inspires people to try new creative ideas	Maybe	Creates social nuisance due to addiction	Not sure about its contribution to depression	Never	Strongly Agree			Productive	Agree	Yes	Filters	Turning it into a paid app	Believe the app could make amends
Female	21-24 years old	No	Never used TikTok	Neutral	Get to learn exciting hacks and facts from TikTok	Less than an hour		Free trending platform catering content to preferences	Inspires people to try new creative ideas	Maybe	Platform where people can be bullied or harassed	Not sure about its contribution to depression	Never	Strongly Agree			Waste of time	Agree	Yes	Filters	Turning it into a paid app	Believe the app could make amends
Male	16-20 years old	No	Regularly use for both watching and making videos	Very much	Making videos on TikTok lets me be creative	1-2 hours		Free trending platform catering content to preferences	Works as a distraction from external worries	No	Invasion of privacy	Not sure about its contribution to depression	Sometimes	Strongly Disagree		Yes	Productive	Strongly Disagree	Yes	Anonymity	Verification of Age and Identity during account opening	Believe the app could make amends
Female	21-24 years old	Yes	Barely use the app	Neutral	TikTok helps me stay occupied during my leisure time	Less than an hour		Free trending platform catering content to preferences	Inspires people to try new creative ideas	Maybe	Harmful to underaged users	Not sure about its contribution to depression	Never	Strongly Agree			Productive	Strongly Disagree	No	Free to download	Verification of Age and Identity during account opening	Believe the app could make amends
Female	21-24 years old	Yes	Barely use the app	A little	TikTok helps me stay occupied during my leisure time	Less than an hour	Lip syncing videos	Free trending platform catering content to preferences	Inspires people to try new creative ideas	Maybe	Harmful to underaged users	Not sure about its contribution to depression	Sometimes	Strongly Agree		No	Productive	Disagree	No	Filters	Strict actions against users who violate rules	Believe the app could make amends
Female	21-24 years old	Yes	Barely use the app	Dislikes it	TikTok helps me stay occupied during my leisure time	Less than an hour		Free trending platform catering content to preferences	Excellent source of entertainment	Maybe	Harmful to underaged users	Not sure about its contribution to depression	Never	Strongly Agree			Waste of time	Strongly Disagree	No	Free to download	Verification of Age and Identity during account opening	Support the ban of TikTok
Female	21-24 years old	Yes	Use regularly but only to watch videos	A little	Discover trending music from TikTok	Less than an hour		Features and effects make it easy to create high-quality videos	Works as a distraction from external worries	Maybe	Harmful to underaged users	Not sure about its contribution to depression	Never	Strongly Agree		No	Harmful	Disagree	No	Filters	Strict actions against users who violate rules	Support the ban of TikTok
Male	21-24 years old	No	Never used TikTok	Dislikes it	Get to learn exciting hacks and facts from TikTok	Less than an hour		Widely used making it easier to make friends or find/share videos	Excellent source of entertainment	No	Invasion of privacy	Not sure about its contribution to depression	Never	Disagree			Waste of time	Strongly Disagree	Yes	Anonymity	Verification of Age and Identity during account opening	Feel it is unnecessary
Female	21-24 years old	No	Never used TikTok	Neutral	Get to learn exciting hacks and facts from TikTok	Less than an hour		Free trending platform catering content to preferences	Inspires people to try new creative ideas	Maybe	Creates social nuisance due to addiction	Not sure about its contribution to depression	Never	Strongly Agree			Waste of time	Agree	Yes	Filters	Turning it into a paid app	Believe the app could make amends
Female	25 and above	Yes	Never used TikTok	Dislikes it	Discover trending music from TikTok	More than 5 hours		Free trending platform catering content to preferences	Excellent source of entertainment	No	Platform where people can be bullied or harassed	Not sure about its contribution to depression	Sometimes	Strongly Agree		No	Productive	Strongly Agree	No	Free to download	Allowing the option of controlling who can use your data	Believe the app could make amends
Female	21-24 years old	Yes	Use regularly but only to watch videos	A little	TikTok helps me stay occupied during my leisure time	Less than an hour		Features and effects make it easy to create high-quality videos	Inspires people to try new creative ideas	Yes	Harmful to underaged users	Helps people unwind and feel entertained	Yes	Disagree		No	Harmful	Disagree	No	Filters	Strict actions against users who violate rules	Support the ban of TikTok
Male	21-24 years old	No	Never used TikTok	Dislikes it	Get to learn exciting hacks and facts from TikTok	Less than an hour	Food reviewing videos	Widely used making it easier to make friends or find/share videos	Excellent source of entertainment	Maybe	Creates social nuisance due to addiction	Not sure about its contribution to depression	Never	Disagree			Waste of time	Agree	Yes	Filters	Turning it into a paid app	Feel it is unnecessary
Female	21-24 years old	Yes	Never used TikTok	Dislikes it	Get to learn exciting hacks and facts from TikTok	Less than an hour		Free trending platform catering content to preferences	Excellent source of entertainment	Maybe	Harmful to underaged users	Not sure about its contribution to depression	Never	Strongly Agree			Waste of time	Strongly Disagree	No	Free to download	Verification of Age and Identity during account opening	Believe the app could make amends
Female	21-24 years old	Yes	Barely use the app	Dislikes it	Get to learn exciting hacks and facts from TikTok	Less than an hour		Widely used making it easier to make friends or find/share videos	Excellent source of entertainment	Maybe	Harmful to underaged users	Not sure about its contribution to depression	Never	Strongly Agree		No	Waste of time	Disagree	No	Anonymity	Strict actions against users who violate rules	Feel it is unnecessary
Female	21-24 years old	No	Never used TikTok	Neutral	TikTok helps me stay occupied during my leisure time	Less than an hour		Features and effects make it easy to create high-quality videos	Inspires people to try new creative ideas	Maybe	Invasion of privacy	Not sure about its contribution to depression	Never	Strongly Agree			Productive	Agree	Yes	Filters	Turning it into a paid app	Believe the app could make amends
Preferred not to say	21-24 years old	No	Barely use the app	Neutral	Get to learn exciting hacks and facts from TikTok	3-5 hours		Widely used making it easier to make friends or find/share videos	Helps create friends	Maybe	Creates social nuisance due to addiction	Creates more social comparison affecting mental health	Never	Agree		Yes	Harmful	Agree	Yes	Sharing personal data to third-party apps	Turning it into a paid app	Feel it is unnecessary
Female	21-24 years old	Yes	Never used TikTok	Dislikes it	Get to learn exciting hacks and facts from TikTok	Less than an hour		Widely used making it easier to make friends or find/share videos	Excellent source of entertainment	Maybe	Platform where people can be bullied or harassed	Not sure about its contribution to depression	Never	Strongly Agree		No	Waste of time	Strongly Agree	No	Anonymity	Allowing the option of controlling who can use your data	Feel it is unnecessary
Male	21-24 years old	No	Never used TikTok	Dislikes it	Get to learn exciting hacks and facts from TikTok	Less than an hour	Lip syncing videos	Widely used making it easier to make friends or find/share videos	Inspires people to try new creative ideas	Maybe	Invasion of privacy	Not sure about its contribution to depression	Never	Disagree			Productive	Agree	Yes	Filters	Turning it into a paid app	Believe the app could make amends
Male	16-20 years old	No	Never used TikTok	A little	Discover trending music from TikTok	Less than an hour		Features and effects make it easy to create high-quality videos	Works as a distraction from external worries	No	Creates social nuisance due to addiction	Creates more social comparison affecting mental health	Never	Disagree			Harmful	Agree	Yes	Filters	Turning it into a paid app	Support the ban of TikTok
Female	21-24 years old	Yes	Barely use the app	Dislikes it	TikTok helps me stay occupied during my leisure time	Less than an hour		Free trending platform catering content to preferences	Inspires people to try new creative ideas	Maybe	Platform where people can be bullied or harassed	Not sure about its contribution to depression	Never	Strongly Agree		No	Productive	Strongly Agree	No	Free to download	Allowing the option of controlling who can use your data	Believe the app could make amends
Male	16-20 years old	No	Regularly use for both watching and making videos	Very much	Making videos on TikTok lets me be creative	Less than an hour		Widely used making it easier to make friends or find/share videos	Works as a distraction from external worries	Maybe	Invasion of privacy	Creates more social comparison affecting mental health	Never	Strongly Disagree		Yes	Waste of time	Strongly Disagree	Yes	Anonymity	Verification of Age and Identity during account opening	Feel it is unnecessary
Male	16-20 years old	No	Barely use the app	Neutral	TikTok helps me stay occupied during my leisure time	Less than an hour		Free trending platform catering content to preferences	Inspires people to try new creative ideas	No	Creates social nuisance due to addiction	Creates more social comparison affecting mental health	Never	Disagree		No	Productive	Agree	Yes	Free to download	Turning it into a paid app	Believe the app could make amends
					Get to learn exciting hacks and facts from TikTok				Inspires people to try new creative ideas		Harmful to underaged users						Waste of time	Agree	Yes	Filters	Turning it into a paid app
									Excellent source of entertainment		Creates social nuisance due to addiction							Agree	No	Free to download	Turning it into a paid app
									Inspires people to try new creative ideas		Platform where people can be bullied or harassed							Agree	Yes	Filters	Turning it into a paid app
									Excellent source of entertainment		Harmful to underaged users							Agree	No	Filters	Turning it into a paid app
									Inspires people to try new creative ideas		Creates social nuisance due to addiction							Agree	Yes	Filters	Turning it into a paid app
									Excellent source of entertainment		Platform where people can be bullied or harassed							Agree	No	Filters	Turning it into a paid app
									Excellent source of entertainment		Harmful to underaged users							Agree	Yes	Filters	Turning it into a paid app
									Excellent source of entertainment		Creates social nuisance due to addiction							Agree	No	Filters	Turning it into a paid app
									Excellent source of entertainment		Platform where people can be bullied or harassed							Agree	Yes		Turning it into a paid app
									Excellent source of entertainment		Harmful to underaged users							Agree	No		Turning it into a paid app
									Excellent source of entertainment		Creates social nuisance due to addiction							Agree	Yes		Turning it into a paid app
									Excellent source of entertainment		Platform where people can be bullied or harassed							Agree	No		Turning it into a paid app
									Excellent source of entertainment		Harmful to underaged users							Agree	Yes		Turning it into a paid app
									Excellent source of entertainment		Creates social nuisance due to addiction							Agree	No		Turning it into a paid app
									Excellent source of entertainment		Platform where people can be bullied or harassed							Agree	Yes		Turning it into a paid app
									Excellent source of entertainment		Harmful to underaged users							Agree	No		Turning it into a paid app
											Creates social nuisance due to addiction							Agree	Yes		Turning it into a paid app
											Platform where people can be bullied or harassed							Agree	No		Turning it into a paid app
											Harmful to underaged users							Agree	Yes		Turning it into a paid app
											Creates social nuisance due to addiction							Agree	No		Turning it into a paid app
											Platform where people can be bullied or harassed							Agree	Yes		Turning it into a paid app
											Harmful to underaged users							Agree	No		Turning it into a paid app
											Creates social nuisance due to addiction							Agree	Yes		Turning it into a paid app
											Platform where people can be bullied or harassed							Agree	Yes		Turning it into a paid app
											Harmful to underaged users							Agree	Yes		Turning it into a paid app
											Creates social nuisance due to addiction							Agree			Turning it into a paid app
											Platform where people can be bullied or harassed							Agree			Turning it into a paid app
											Harmful to underaged users							Agree			Turning it into a paid app
											Creates social nuisance due to addiction							Agree			Turning it into a paid app
											Platform where people can be bullied or harassed							Agree			Turning it into a paid app
											Harmful to underaged users							Agree			Turning it into a paid app
											Creates social nuisance due to addiction							Agree			Turning it into a paid app
											Platform where people can be bullied or harassed							Agree			Turning it into a paid app
											Harmful to underaged users							Agree			Turning it into a paid app
											Creates social nuisance due to addiction							Agree			Turning it into a paid app
											Harmful to underaged users							Agree			Turning it into a paid app
											Creates social nuisance due to addiction
											Harmful to underaged users
											Creates social nuisance due to addiction
											Harmful to underaged users
											Creates social nuisance due to addiction
											Harmful to underaged users
											Creates social nuisance due to addiction
											Harmful to underaged users
											Creates social nuisance due to addiction
											Harmful to underaged users
											Harmful to underaged users
											Harmful to underaged users
											Harmful to underaged users
											Harmful to underaged users
											Harmful to underaged users
											Harmful to underaged users
											Harmful to underaged users
											Harmful to underaged users
