# Supplementary material for: A comprehensive exploration of human communal media interaction and its evolving impact on psychological health across demographics and time
Source: PeerJ Comput Sci. 2024 Oct 24;10:e2398. doi: 10.7717/peerj-cs.2398 (PMC11623102; doi:10.7717/peerj-cs.2398)
Supplement: Supplemental Information 2 [file peerj-cs-10-2398-s002.zip]

Archive with 5 entries (5 files):
- codes/code1-pi_chart_survey.py
- codes/code2-categorical-research-analysis.py
- codes/code3-categorical-research-percentage.py
- codes/code4-wordcloud.py
- codes/code5-keyword-network.py
