# Supplementary material for: A comprehensive exploration of human communal media interaction and its evolving impact on psychological health across demographics and time
Source: PeerJ Comput Sci. 2024 Oct 24;10:e2398. doi: 10.7717/peerj-cs.2398 (PMC11623102; doi:10.7717/peerj-cs.2398)
Supplement: Supplemental Information 2 [file peerj-cs-10-2398-s002.zip › codes/code2-categorical-research-analysis.py]

import matplotlib.pyplot as plt

# Data from the table
categories = ['cat2', 'cat3', 'cat4', 'cat5', 'cat6', 'cat7', 'cat8', 'cat9', 'cat10', 'cat11', 'cat12', 'cat13', 'cat14', 'cat15', 'cat16']
years = ['2000-2004', '2005-2009', '2010-2014', '2015-2019', '2020-2023']
data = [
    [550, 220, 194, 845, 303],
    [138, 167, 182, 188, 177],
    [161, 164, 178, 187, 322],
    [163, 178, 170, 165, 342],
    [119, 177, 180, 184, 312],
    [95, 125, 164, 181, 297],
    [94, 109, 158, 179, 373],
    [98, 114, 134, 173, 337],
    [99, 93, 113, 177, 297],
    [152, 194, 215, 262, 386],
    [159, 129, 158, 169, 336],
    [3, 2, 5, 171, 397],
    [5, 51, 93, 180, 205],
    [0, 0, 0, 430, 1070],
    [167, 179, 178, 180, 537]
]

# Plotting
plt.figure(figsize=(10, 6))

for i, category in enumerate(categories):
    plt.plot(years, data[i], label=category, marker='o')

plt.xlabel('Years')
plt.ylabel('Number of Research Works')
plt.title('Category (2 to 16) wise Research works found in Google Scholar (2000-2023)')
plt.legend(title='Categories', bbox_to_anchor=(1, 1))
plt.grid(True)
plt.tight_layout()

# Show the plot
plt.show()
