# Supplementary material for: A comprehensive exploration of human communal media interaction and its evolving impact on psychological health across demographics and time
Source: PeerJ Comput Sci. 2024 Oct 24;10:e2398. doi: 10.7717/peerj-cs.2398 (PMC11623102; doi:10.7717/peerj-cs.2398)
Supplement: Supplemental Information 3 [file peerj-cs-10-2398-s003.txt]

The Questions of the survey are as follows:

1. Gender of the respondents		
Female
Male
Preferred not to say

2. Age Range of the respondents		
Below 16 years old
16-20 years old
21-24 years old
25 and above

3. Do respondents have the TikTok app downloaded on their phones?		
No
Yes

4. How often do respondents use TikTok?		
a. Regularly use for both watching and making videos
b. Use regularly but only to watch videos
c. Barely use the app
d. Never used TikTok

5. Do respondents enjoy using TikTok?		
a. very much
b. a little
c. Neutral
d. Dislikes it

6. Why do you like using TikTok?		
a. Making videos on TikTok lets me be creative
b. TikTok helps me stay occupied during my leisure time
c. Get to learn exciting hacks and facts from TikTok
d. Discover trending music from TikTok

7. How much time do you usually spend on TikTok?		
a. Less than an hour
b. 1-2 hours
c. 3-5 hours
d. More than 5 hours

8. If you make videos on TikTok, what type of videos do you usually like to create?		
a. Lip syncing videos
b. Dance videos
c. Food reviewing videos
d. Comedy

9. Why do you prefer Tiktok over other video-making apps?		
a. Features and effects make it easy to create high-quality videos
b. Free trending platform catering content to preferences
c. Widely used making it easier to make friends or find/share videos

10. Which of the following do you agree to be the positive impacts of TikTok?		
a. Works as a distraction from external worries
b. Inspires people to try new creative ideas
c. Helps create friends
d. Excellent source of entertainment

11. Do you think Tiktok is safe?		
a. Yes
b. No
c. Maybe

12. Which of the following do you agree to be the negative impacts of Tiktok?		
a. Invasion of privacy
b. Harmful to underaged users
c. Creates social nuisance due to addiction
d. Platform where people can be bullied or harassed

13. Do you think Tiktok helps to curb depression, or does it make it worse?		
a. Helps people unwind and feel entertained
b. Not sure about its contribution to depression
c. Creates more social comparison affecting mental health

14. Does Tiktok ever make you feel the urge to make changes to your physical appearance?		
a. Yes
b. Sometimes
c. Never

15. Nowadays, teenagers are addicted to Tiktok to the extent that it affects their relationships with their parents, studies, and overall safety. Do you agree with this statement?		
a. Strongly Disagree
b. Disagree
c. Agree
d. Strongly Agree

16. Have you ever encountered any disturbing videos on Tiktok that involved explicit content, harassment, or injury?
a. Yes
b. No

17. Have you ever been bullied, harassed, threatened, or scammed on this platform?		
a. Yes
b. No

18. What is your overall impression of Tiktok?		
a. Productive
b. Waste of time
c. Harmful
d. No comments

19. The youth/underaged users get exposed/influenced by the provocative content available on Tiktok without any adult supervision, leading to many social, moral, and ethical issues. Do you agree?		
a. Strongly Disagree
b. Disagree
c. Agree
d. Strongly Agree

20. Are you satisfied with the current terms and conditions, privacy settings, and rules of the app?		
a. Yes
b. No

21. Which of the following features of this app would you consider to be more harmful than beneficial?		
a. Anonymity
b. Filters
c. Sharing personal data to third-party apps
d. Free to download

22. Which of the following suggestions would you support to make Tiktok a safer platform?		
a. Verification of Age and Identity during account opening
b. Strict actions against users who violate rules
c. Turning it into a paid app
d. Allowing the option of controlling who can use your data

24. What are your views on the Tiktok ban controversy?		
a. Support the ban of TikTok
b. Believe the app could make amends
c. Feel it is unnecessary

/////////////////////////////////////////
To recognize the real-world scenarios, we conducted a comprehensive survey with a sample size of 140 respondents (only 86 respondents answered all the survey questions), aged between 15 and 26, representing the youth demographic in Bangladesh. The respondents were from various educational institutions nationwide, including schools, colleges, and universities. Among the respondents, 57\% identified as female and 43\% as male, with the majority falling within the age range of 21–24 years old. In the survey, there were a total of 23 questions where no questions were required (anyone can answer or ignore any questions if they wish). Written consent was obtained from all the respondents using Google Forms. The respondents were asked to fill out and upload that form online.
/////////////////////////////////////////
