# Supplementary material for: A comprehensive exploration of human communal media interaction and its evolving impact on psychological health across demographics and time
Source: PeerJ Comput Sci. 2024 Oct 24;10:e2398. doi: 10.7717/peerj-cs.2398 (PMC11623102; doi:10.7717/peerj-cs.2398)
Supplement: Supplemental Information 4 [file peerj-cs-10-2398-s004.txt]

Social media use and perceived social isolation among young adults in the U.S.

Facebook use predicts declines in subjective well-being in young adults

Feeling bad on Facebook: depression disclosures by college students on a social networking site

Facebook for supporting a lifestyle intervention for people with major depressive disorder, bipolar disorder, and schizophrenia: an exploratory study

Social media and mental health

Social media and mental health: benefits, risks, and opportunities for research and practice

Impact of social media on mental health of students

Social media use and mental health among young adults

Does time spent using social media impact mental health?: An eight year longitudinal study

Online social networking and mental health

Is social media bad for mental health and wellbeing? Exploring the perspectives of adolescents

Social media and adolescent mental health: the good, the bad and the ugly

Role of social media in tackling challenges in mental health

Exploring the effects of social media use on the mental health of young adults

Effects of social media on mental health: A review

The roles of social withdrawal, peer rejection, and victimization by peers in predicting loneliness and depressed mood in childhood

The association between social isolation and DSM-IV mood, anxiety, and substance use disorders: wave 2 of the National Epidemiologic Survey on Alcohol and Related Conditions

How Social Media Creates an Impact in our Mental, Physical Health and Culture--Portrayal of Social Mobile Media Culture Technology in India

Emotional sentiment analysis of social media content for mental health safety

Social media induced technostress and its impact on internet addiction: A distraction-conflict theory perspective

Emotion Analysis of Social Media Content for Mental Health Improvement

It’s time to confront student mental health issues associated with smartphones and social media

DEPRESSION AND PRESSURE OF SOCIAL MEDIA: HAVING VS BEING IN THE ANTI-SOCIAL SOCIETY

Researching mental health disorders in the era of social media: systematic review

Investigating the role of social media on mental health

Social media use and its connection to mental health: a systematic review

Social impact of social media use intensity on mental health in the form of apatic attitude

Pros & cons: impacts of social media on mental health

The impact of social network sites on mental health: distinguishing active from passive use

Social media use and its impact on adolescent mental health: An umbrella review of the evidence

Smartphones, social media use and youth mental health

The impact of social media on college mental health during the COVID-19 pandemic: a multinational review of the existing literature

Potential of social media in promoting mental health in adolescents

Understanding links between social media use, sleep and mental health: recent progress and current challenges

Mental health and social networks after disaster

Social media use intensity, social media use problems, and mental health among adolescents: Investigating directionality and mediating processes

Using social media to explore the consequences of domestic violence on mental health

Exploring opportunities to support mental health care using social media: A survey of social media users with mental illness

Using social media for mental health surveillance: a review

Social networks and mental health: an overview

The relationship between highly visual social media and young people’s mental health: A scoping review

Phantom vibrations among undergraduates: Prevalence and associated psychological characteristics

Seasonality in seeking mental health information on Google

Longitudinal study of depressive symptoms and social support in adolescent mothers

Social network activity and social well-being

Facebook’s emotional consequences: Why Facebook causes a decrease in mood and why people still use it

Social support, positive states of mind, and HIV treatment adherence in men and women living with HIV/AIDS

The relationship between Facebook and the well-being of undergraduate college students

Roles of cyberbullying, sleep, and physical activity in mediating the effects of social media use on mental health and wellbeing among young people in England: a secondary analysis of longitudinal data

The impact of digital media on health: children’s perspectives

Social media and young people’s mental health

Risks to privacy with use of social media: understanding the views of social media users with serious mental illness

Computer-mediated communication, social media, and mental health: A conceptual and empirical meta-review

Is social media screen time really associated with poor adolescent mental health? A time use diary study

The impact of social media on children, adolescents, and families

Understanding the emotional response to Covid-19 information in news and social media: A mental health perspective

Social media use and adolescent mental health: Findings from the UK Millennium Cohort Study

Social networks and mental health service utilisation-a literature review

The use of social media by Australian preadolescents and its links with mental health

Social networks and mental health change in older adults after the Covid-19 outbreak

Social media, social comparison and mental health

Social network typologies and mental health among older adults

Social media, big data, and mental health: current advances and ethical implications

Ethics and privacy in social media research for mental health

Association of social media use with social well-being, positive mental health, and self-rated health: disentangling routine use from emotional connection to use

Social ties and mental health

Role of social media in tackling challenges in mental health

The impact of social network sites on mental health: distinguishing active from passive use

Potential of social media in promoting mental health in adolescents

Mental health and social networks after disaster

Exploring opportunities to support mental health care using social media: A survey of social media users with mental illness

Using social media for mental health surveillance: a review

Social networks and mental health: an overview

Phantom vibrations among undergraduates: Prevalence and associated psychological characteristics

Longitudinal study of depressive symptoms and social support in adolescent mothers

Social network activity and social well-being

Facebook’s emotional consequences: Why Facebook causes a decrease in mood and why people still use it

Social support, positive states of mind, and HIV treatment adherence in men and women living with HIV/AIDS.

The relationship between Facebook and the well-being of undergraduate college students

Roles of cyberbullying, sleep, and physical activity in mediating the effects of social media use on mental health and wellbeing among young people in England: a secondary analysis of longitudinal data

The impact of digital media on health: children’s perspectives

Social media and young people’s mental health

Risks to privacy with use of social media: understanding the views of social media users with serious mental illness

Social networks and mental health service utilization-a literature review

The use of social media by Australian preadolescents and its links with mental health

Social media, social comparison and mental health.

The Adolescent Brain Cognitive Development (ABCD) Study

Pew Research Center Social Media Use Surveys

Twitter API Data

Facebook Social Science One Data Sharing Project

Instagram Dataset from Kaggle

Mental Health in Tech Industry Dataset

National Epidemiologic Survey on Alcohol and Related Conditions

Online Social Network Datasets from SNAP

YouTube Comments on Mental Health Videos

The World Mental Health Surveys

Certainly! Here are the titles of the requested articles:

Decreases in self-reported sleep duration among U.S. adolescents 2009–2015 and association with new media screen time

Screen use, sleep duration, daytime somnolence, and academic failure in school-aged adolescents

Heterogeneous Graph Convolutional Network-Based Dynamic Rumor Detection on Social Media

Do Local and World COVID-19 Media Coverage Drive Stock Markets? Time-Frequency Analysis of BRICS

Time-Varying Spatial Memory Model and Its Impact on Virus Spreading

Uncovering Cybercrimes in Social Media through Natural Language Processing

Impact of Heterogeneity on Opinion Dynamics: Heterogeneous Interaction Model

The Dynamic Cross-Correlations between Mass Media News, New Media News, and Stock Returns

Evolving Nature of Human Contact Networks with Its Impact on Epidemic Processes

College Students’ Psychological Health Analysis Based on Multitask Gaussian Graphical Models

Symbiosis Evolution of Science Communication Ecosystem Based on Social Media: A Lotka–Volterra Model-Based Simulation

Opinion Expression Dynamics in Social Media Chat Groups: An Integrated Quasi-Experimental and Agent-Based Model Approach
